# Supplementary material for: Identification of cellular proteome using two-dimensional difference gel electrophoresis in ST cells infected with transmissible gastroenteritis coronavirus
Source: Proteome Sci. 2013 Jul 16;11:31. doi: 10.1186/1477-5956-11-31 (PMC3734006; doi:10.1186/1477-5956-11-31)
Supplement: Additional file 1: Figure S1 — MS and MS/MS spectra of the identiifed protein spots. [file 1477-5956-11-31-S1.xls]

## Sheet: Sheet1
	Supplemental Fig. 1. MS and MS/MS spectra of the identiifed protein spots
Spot No. 1368			gi|45269029
cytoskeletal beta actin [Sus scrofa]
	Observed	Mr(expt)	Mr(calc)	Delta	Start	End	Miss	Ions	Peptide
	1132.6101	1131.6028	1131.5196	0.0832	226	235	0	---	R.GYSFTTTAER.E
	1515.8633	1514.8560	1514.7419	0.1142	114	124	0	---	K.IWHHTFYNELR.V
	1516.8250	1515.8177	1515.6953	0.1224	389	401	0	---	K.QEYDESGPSIVHR.K
	1791.0222	1790.0149	1789.8846	0.1303	268	283	0	---	K.SYELPDGQVITIGNER.F
	1791.0222	1790.0149	1789.8846	0.1304	268	283	0	62	K.SYELPDGQVITIGNER.F
	1954.2109	1953.2036	1953.0571	0.1466	125	142	0	---	R.VAPEEHPVLLTEAPLNPK.A
	MS/MS Fragmentation of SYELPDGQVITIGNER (1791.02, 1+, Ions score 62)
Spot No. 1308			gi|45269029
cytoskeletal beta actin [Sus scrofa]
	Observed	Mr(expt)	Mr(calc)	Delta	Start	End	Miss	Ions	Peptide
	848.4993	847.4920	847.4222	0.0699	314	320	1	---	K.CDVDIRK.D
	1132.6292	1131.6219	1131.5196	0.1023	226	235	0	---	R.GYSFTTTAER.E
	1515.8763	1514.8690	1514.7419	0.1272	114	124	0	---	K.IWHHTFYNELR.V
	1515.8763	1514.8691	1514.7419	0.1272	114	124	0	55	K.IWHHTFYNELR.V
	1791.0420	1790.0347	1789.8846	0.1501	268	283	0	128	K.SYELPDGQVITIGNER.F
	1791.0420	1790.0347	1789.8846	0.1501	268	283	0	---	K.SYELPDGQVITIGNER.F
	2215.2888	2214.2815	2214.0626	0.2189	321	341	0	---	K.DLYANTVLSGGTTMYPGIADR.M
	2215.2888	2214.2815	2214.0626	0.2189	321	341	0	180	K.DLYANTVLSGGTTMYPGIADR.M
	2343.3977	2342.3904	2342.1576	0.2328	320	341	1	---	R.KDLYANTVLSGGTTMYPGIADR.M
	MS/MS Fragmentation of IWHHTFYNELR (1515.88, 1+, Ions score 55)
	MS/MS Fragmentation of SYELPDGQVITIGNER (1791.04, 1+, Ions score 128)
	MS/MS Fragmentation of DLYANTVLSGGTTMYPGIADR (2215.29, 1+, Ions score 180)
Spot No. 1509			gi|182705234
60S acidic ribosomal protein P0
	Observed	Mr(expt)	Mr(calc)	Delta	Start	End	Miss	Ions	Peptide
	720.4632	719.4559	719.3966	0.0593	215	220	0	---	R.FLEGVR.N
	748.5482	747.5409	747.4755	0.0654	78	83	0	---	K.LLPHIR.G
	771.4924	770.4851	770.3963	0.0889	11	16	0	---	K.SNYFLK.I
	803.4908	802.4835	802.4119	0.0716	39	44	0	---	K.QMQQIR.M
	819.4921	818.4848	818.4069	0.0780	39	44	0	---	K.QMQQIR.M + Oxidation (M)
	875.5410	874.5337	874.4396	0.0941	93	99	0	---	K.EDLTEIR.D
	968.6180	967.6107	967.5127	0.0981	84	92	0	---	R.GNVGFVFTK.E
	1217.8008	1216.7935	1216.6703	0.1232	17	26	0	47	K.IIQLLDDYPK.C
	1217.8008	1216.7935	1216.6703	0.1232	17	26	0	---	K.IIQLLDDYPK.C
	1221.7526	1220.7453	1220.6149	0.1304	67	77	0	---	R.GHLENNPALEK.L
	1313.8180	1312.8107	1312.7027	0.1080	135	146	0	50	K.TSFFQALGITTK.I
	1313.8180	1312.8107	1312.7027	0.1081	135	146	0	---	K.TSFFQALGITTK.I
	1350.7817	1349.7744	1349.6981	0.0763	51	62	1	---	K.AVVLMGKNTMMR.K
	1369.9128	1368.9055	1368.7547	0.1508	100	112	1	---	R.DMLLANKVPAAAR.A
	1385.9116	1384.9043	1384.7496	0.1547	100	112	1	---	R.DMLLANKVPAAAR.A + Oxidation (M)
	1428.9718	1427.9645	1427.8235	0.1410	150	162	0	---	R.GTIEILSDVQLIK.T
	1661.0476	1660.0403	1659.8501	0.1902	93	106	1	---	K.EDLTEIRDMLLANK.V
	1677.0392	1676.0319	1675.8450	0.1869	93	106	1	---	K.EDLTEIRDMLLANK.V + Oxidation (M)
	1677.0392	1676.0319	1675.8450	0.1869	93	106	1	---	K.EDLTEIRDMLLANK.V + Oxidation (M)
	1825.1532	1824.1459	1823.9417	0.2042	84	99	1	121	R.GNVGFVFTKEDLTEIR.D
	1825.1532	1824.1459	1823.9417	0.2042	84	99	1	---	R.GNVGFVFTKEDLTEIR.D
	1896.2109	1895.2036	1894.9927	0.2109	248	264	0	---	R.VLALSVETDYTFPLAEK.V
	2823.9265	2822.9192	2822.4966	0.4227	267	298	0	---	K.AFLADPSAFVAAAPVAAATTAAPAAAAAAPAK.V
	2823.9265	2822.9192	2822.4966	0.4227	267	298	0	148	K.AFLADPSAFVAAAPVAAATTAAPAAAAAAPAK.V
	MS/MS Fragmentation of IIQLLDDYPK (1217.80, 1+, Ions score 47)
	MS/MS Fragmentation of TSFFQALGITTK (1313.82, 1+, Ions score 50)
	MS/MS Fragmentation of GNVGFVFTKEDLTEIR (1825.15, 1+, Ions score 121)
	MS/MS Fragmentation of AFLADPSAFVAAAPVAAATTAAPAAAAAAPAK (2823.93, 1+, Ions score 148)
Spot No. 1864			gi|476332
beta actin [Sus scrofa]
	Observed	Mr(expt)	Mr(calc)	Delta	Start	End	Miss	Ions	Peptide
	795.5281	794.5208	794.4650	0.0558	207	213	0	---	K.IIAPPER.K
	1132.6776	1131.6703	1131.5196	0.1507	75	84	0	---	R.GYSFTTTAER.E
	1132.6776	1131.6703	1131.5196	0.1507	75	84	0	23	R.GYSFTTTAER.E
	1791.1256	1790.1183	1789.8846	0.2337	117	132	0	---	K.SYELPDGQVITIGNER.F
	1791.1256	1790.1183	1789.8846	0.2338	117	132	0	112	K.SYELPDGQVITIGNER.F
	2215.3916	2214.3843	2214.0626	0.3217	170	190	0	---	K.DLYANTVLSGGTTMYPGIADR.M
	2231.3794	2230.3721	2230.0575	0.3146	170	190	0	2	K.DLYANTVLSGGTTMYPGIADR.M + Oxidation (M)
	2231.3794	2230.3721	2230.0575	0.3146	170	190	0	---	K.DLYANTVLSGGTTMYPGIADR.M + Oxidation (M)
	3200.1545	3199.1472	3198.6019	0.5454	26	55	0	---	R.TTGIVMDSGDGVTHTVPIYEGYALPHAILR.L + Oxidation (M)
	MS/MS Fragmentation of GYSFTTTAER (1132.68, 1+, Ions score 23)
	MS/MS Fragmentation of SYELPDGQVITIGNER (1791.13, 1+, Ions score 112)
Spot No. 1312			gi|45269029
beta actin [Sus scrofa]
	Observed	Mr(expt)	Mr(calc)	Delta	Start	End	Miss	Ions	Peptide
	1132.7058	1131.6985	1131.5196	0.1789	226	235	0	---	R.GYSFTTTAER.E
	1132.7058	1131.6985	1131.5196	0.1789	226	235	0	1	R.GYSFTTTAER.E
	1515.9706	1514.9633	1514.7419	0.2215	114	124	0	---	K.IWHHTFYNELR.V
	1791.1510	1790.1437	1789.8846	0.2591	268	283	0	106	K.SYELPDGQVITIGNER.F
	1791.1510	1790.1437	1789.8846	0.2591	268	283	0	---	K.SYELPDGQVITIGNER.F
	2231.4214	2230.4141	2230.0575	0.3566	321	341	0	4	K.DLYANTVLSGGTTMYPGIADR.M + Oxidation (M)
	2231.4214	2230.4141	2230.0575	0.3566	321	341	0	---	K.DLYANTVLSGGTTMYPGIADR.M + Oxidation (M)
	MS/MS Fragmentation of SYELPDGQVITIGNER (1791.15, 1+, Ions score 106)
Spot No. 1094			gi|335308255
prohibitin-like [Sus scrofa]
	Observed	Mr(expt)	Mr(calc)	Delta	Start	End	Miss	Ions	Peptide
	720.5049	719.4976	719.3966	0.1010	36	41	0	---	R.AVIFDR.F
	1058.6763	1057.6690	1057.5152	0.1538	187	195	0	---	K.QVAQQEAER.A
	1062.6699	1061.6626	1061.4989	0.1637	149	157	0	---	R.QVSDDLTER.A
	1149.7402	1148.7329	1148.5826	0.1504	134	143	0	---	R.FDAGELITQR.E
	1149.7402	1148.7330	1148.5826	0.1504	134	143	0	70	R.FDAGELITQR.E
	1185.8209	1184.8136	1184.6513	0.1623	84	93	0	---	K.DLQNVNITLR.I
	1185.8209	1184.8136	1184.6513	0.1623	84	93	0	77	K.DLQNVNITLR.I
	1213.9153	1212.9080	1212.7329	0.1751	118	128	0	---	R.VLPSITTEILK.S
	1397.0264	1396.0191	1395.8350	0.1841	94	105	0	32	R.ILFRPVASQLPR.I
	1397.0264	1396.0191	1395.8350	0.1841	94	105	0	---	R.ILFRPVASQLPR.I
	1444.8512	1443.8439	1443.6517	0.1922	106	117	0	88	R.IFTSIGEDYDER.V
	1444.8512	1443.8439	1443.6517	0.1922	106	117	0	---	R.IFTSIGEDYDER.V
	1478.9725	1477.9652	1477.7412	0.2240	232	244	0	---	K.LEAAEDIAYQLSR.S
	1607.0797	1606.0724	1605.8362	0.2362	231	244	1	---	R.KLEAAEDIAYQLSR.S
	1607.0797	1606.0724	1605.8362	0.2363	231	244	1	126	R.KLEAAEDIAYQLSR.S
	2098.4951	2097.4878	2097.1582	0.3296	245	263	1	---	R.SRNITYLPAGQSVLLQLPQ.-
	2119.4827	2118.4754	2118.1360	0.3394	158	177	0	---	R.AATFGLILDDVSLTHLTFGK.E
	2371.6504	2370.6431	2370.2443	0.3988	12	35	0	167	K.FGLALAVAGGVVNSALYNVDAGHR.A
	2371.6504	2370.6431	2370.2443	0.3988	12	35	0	---	K.FGLALAVAGGVVNSALYNVDAGHR.A
	3066.2588	3065.2515	3065.6160	-0.3645	44	70	0	---	R.GVQDIVVGEGTHFLIPWVQKPIIFDCR.S
	3132.2808	3131.2735	3130.6562	0.6173	5	35	1	---	K.VFESIGKFGLALAVAGGVVNSALYNVDAGHR.A
	MS/MS Fragmentation of FDAGELITQR (1149.74, 1+, Ions score 70)
	MS/MS Fragmentation of DLQNVNITLR (1185.82, 1+, Ions score 77)
	MS/MS Fragmentation of ILFRPVASQLPR (1397.03, 1+, Ions score 32)
	MS/MS Fragmentation of IFTSIGEDYDER (1444.85, 1+, Ions score 88)
	MS/MS Fragmentation of KLEAAEDIAYQLSR (1607.08, 1+, Ions score 126)
	MS/MS Fragmentation of FGLALAVAGGVVNSALYNVDAGHR (2371.65, 1+, Ions score 167)
Spot No. 1947			gi|335296459
vimentin-like [Sus scrofa]
	Observed	Mr(expt)	Mr(calc)	Delta	Start	End	Miss	Ions	Peptide
	702.3581	701.3508	701.3456	0.0052	305	310	0	---	R.NNDALR.Q
	905.4407	904.4334	904.4250	0.0084	335	342	0	---	K.GTNESLER.Q
	925.4114	924.4041	924.3937	0.0104	314	320	0	---	K.QESNEYR.R
	932.4766	931.4693	931.4610	0.0083	403	410	0	---	K.LLEGEESR.I
	1060.5815	1059.5742	1059.5560	0.0182	402	410	1	---	R.KLLEGEESR.I
	1081.5138	1080.5065	1080.4948	0.0117	314	321	1	---	K.QESNEYRR.Q
	1093.5320	1092.5247	1092.5199	0.0048	295	304	0	74	K.FADLSEAANR.N
	1093.5320	1092.5247	1092.5199	0.0048	295	304	0	---	K.FADLSEAANR.N
	1121.5886	1120.5813	1120.5764	0.0049	382	390	0	---	R.EYQDLLNVK.M
	1295.6805	1294.6732	1294.6591	0.0141	391	401	0	---	K.MALDIEIATYR.K
	1309.6119	1308.6046	1308.5986	0.0060	283	292	0	---	K.NLQEAEEWYK.S
	1458.7733	1457.7660	1457.7150	0.0510	51	64	0	---	R.SLYTSSPGGVYATR.S
	1458.7733	1457.7660	1457.7150	0.0510	51	64	0	---	R.SLYTSSPGGVYATR.S
	1524.7513	1523.7440	1523.7256	0.0185	283	294	1	---	K.NLQEAEEWYKSK.F
	1570.8718	1569.8645	1569.8878	-0.0233	411	424	0	---	R.ISLPLPNFSSLNLR.E
	1570.8718	1569.8646	1569.8878	-0.0233	411	424	0	82	R.ISLPLPNFSSLNLR.E
	1682.8718	1681.8645	1681.8522	0.0123	425	439	0	---	R.ETNLESLPLVDTHSK.R
	1734.8392	1733.8319	1733.8076	0.0243	365	378	1	---	R.LQDEIQNMKEEMAR.H
	1734.8392	1733.8320	1733.8076	0.0244	365	378	1	107	R.LQDEIQNMKEEMAR.H
	1750.8374	1749.8301	1749.8025	0.0276	365	378	1	---	R.LQDEIQNMKEEMAR.H + Oxidation (M)
	1766.8325	1765.8252	1765.7974	0.0278	365	378	1	---	R.LQDEIQNMKEEMAR.H + 2 Oxidation (M)
	1776.8951	1775.8878	1775.8550	0.0328	295	310	1	---	K.FADLSEAANRNNDALR.Q
	1836.8398	1835.8325	1835.7922	0.0403	451	466	0	---	R.DGQVINETSQHHDDLE.-
	1838.9265	1837.9192	1837.9534	-0.0341	425	440	1	---	R.ETNLESLPLVDTHSKR.T
	2187.0266	2186.0193	2185.9585	0.0608	346	364	0	---	R.EMEENFAVEAANYQDTIGR.L
	2187.0266	2186.0193	2185.9585	0.0608	346	364	0	181	R.EMEENFAVEAANYQDTIGR.L
	2203.0400	2202.0327	2201.9534	0.0793	346	364	0	---	R.EMEENFAVEAANYQDTIGR.L + Oxidation (M)
	MS/MS Fragmentation of FADLSEAANR (1093.53, 1+, Ions score 74)
	MS/MS Fragmentation of ISLPLPNFSSLNLR (1570.87, 1+, Ions score 82)
	MS/MS Fragmentation of LQDEIQNMKEEMAR (1734.84, 1+, Ions score 107)
	MS/MS Fragmentation of EMEENFAVEAANYQDTIGR (2187.03, 1+, Ions score 181)
Spot No. 1892			gi|335296459
vimentin-like [Sus scrofa]
	Observed	Mr(expt)	Mr(calc)	Delta	Start	End	Miss	Ions	Peptide
	702.3745	701.3672	701.3456	0.0216	305	310	0	---	R.NNDALR.Q
	905.4647	904.4574	904.4250	0.0324	335	342	0	---	K.GTNESLER.Q
	932.4636	931.4563	931.4610	-0.0047	403	410	0	---	K.LLEGEESR.I
	1060.5897	1059.5824	1059.5560	0.0264	402	410	1	---	R.KLLEGEESR.I
	1081.5317	1080.5244	1080.4948	0.0296	314	321	1	---	K.QESNEYRR.Q
	1093.5543	1092.5470	1092.5199	0.0271	295	304	0	---	K.FADLSEAANR.N
	1121.6085	1120.6012	1120.5764	0.0248	382	390	0	---	R.EYQDLLNVK.M
	1295.7010	1294.6937	1294.6591	0.0346	391	401	0	---	K.MALDIEIATYR.K
	1309.6368	1308.6295	1308.5986	0.0309	283	292	0	---	K.NLQEAEEWYK.S
	1458.8030	1457.7957	1457.7150	0.0807	51	64	0	---	R.SLYTSSPGGVYATR.S
	1458.8030	1457.7957	1457.7150	0.0807	51	64	0	---	R.SLYTSSPGGVYATR.S
	1524.7568	1523.7495	1523.7256	0.0240	283	294	1	---	K.NLQEAEEWYKSK.F
	1570.9178	1569.9105	1569.8878	0.0227	411	424	0	---	R.ISLPLPNFSSLNLR.E
	1570.9179	1569.9106	1569.8878	0.0227	411	424	0	99	R.ISLPLPNFSSLNLR.E
	1734.8752	1733.8679	1733.8076	0.0603	365	378	1	---	R.LQDEIQNMKEEMAR.H
	1750.8641	1749.8568	1749.8025	0.0543	365	378	1	---	R.LQDEIQNMKEEMAR.H + Oxidation (M)
	1766.8610	1765.8537	1765.7974	0.0563	365	378	1	---	R.LQDEIQNMKEEMAR.H + 2 Oxidation (M)
	1776.9268	1775.9195	1775.8550	0.0645	295	310	1	---	K.FADLSEAANRNNDALR.Q
	1836.9116	1835.9043	1835.7922	0.1121	451	466	0	---	R.DGQVINETSQHHDDLE.-
	1839.0103	1838.0030	1837.9534	0.0497	425	440	1	---	R.ETNLESLPLVDTHSKR.T
	2187.0586	2186.0513	2185.9585	0.0928	346	364	0	176	R.EMEENFAVEAANYQDTIGR.L
	2187.0586	2186.0513	2185.9585	0.0928	346	364	0	---	R.EMEENFAVEAANYQDTIGR.L
	2203.0581	2202.0508	2201.9534	0.0974	346	364	0	---	R.EMEENFAVEAANYQDTIGR.L + Oxidation (M)
	MS/MS Fragmentation of ISLPLPNFSSLNLR (1570.92, 1+, Ions score 99)
	MS/MS Fragmentation of EMEENFAVEAANYQDTIGR (2187.06, 1+, Ions score 176)
Spot No. 1675			gi|158931149
Tropomyosin alpha-1 chain
	Observed	Mr(expt)	Mr(calc)	Delta	Start	End	Miss	Ions	Peptide
	722.3624	721.3551	721.3395	0.0157	239	244	0	---	R.AEFAER.S
	744.4311	743.4238	743.4541	-0.0303	106	112	0	---	R.LATALQK.L
	766.4056	765.3983	765.3657	0.0326	162	167	0	---	K.YEEVAR.K
	777.3618	776.3545	776.3300	0.0245	119	125	0	---	K.AADESER.G
	846.4752	845.4679	845.4606	0.0073	232	238	1	---	K.LKEAETR.A
	894.4543	893.4470	893.4606	-0.0136	162	168	1	---	K.YEEVARK.L
	926.4624	925.4551	925.4253	0.0298	153	160	0	---	K.HIAEDADR.K
	1073.5951	1072.5878	1072.5513	0.0366	13	21	1	---	K.LDKENALDR.A
	1131.6416	1130.6343	1130.6005	0.0338	141	149	0	---	K.MEIQEIQLK.E
	1186.7030	1185.6957	1185.6605	0.0353	169	178	0	66	K.LVIIESDLER.A
	1186.7030	1185.6957	1185.6605	0.0353	169	178	0	---	K.LVIIESDLER.A
	1243.6766	1242.6693	1242.6455	0.0238	92	101	0	---	R.IQLVEEELDR.A
	1243.6766	1242.6694	1242.6455	0.0238	92	101	0	89	R.IQLVEEELDR.A
	1301.7294	1300.7221	1300.7238	-0.0017	39	49	1	---	R.LEDELVSLQKK.L
	1314.7977	1313.7904	1313.7554	0.0350	168	178	1	---	R.KLVIIESDLER.A
	1314.7977	1313.7905	1313.7554	0.0350	168	178	1	91	R.KLVIIESDLER.A
	1332.6859	1331.6786	1331.6317	0.0469	78	90	0	---	K.ATDAEADVASLNR.R
	1381.7883	1380.7810	1380.6885	0.0926	206	217	1	---	K.SLEAQAEKYSQK.E
	1399.7926	1398.7853	1398.7466	0.0387	91	101	1	75	R.RIQLVEEELDR.A
	1399.7926	1398.7853	1398.7466	0.0387	91	101	1	---	R.RIQLVEEELDR.A
	1460.7888	1459.7815	1459.7266	0.0549	77	90	1	---	K.KATDAEADVASLNR.R
	1476.7665	1475.7592	1475.6739	0.0853	113	125	1	---	K.LEEAEKAADESER.G
	1488.8043	1487.7970	1487.7328	0.0642	78	91	1	---	K.ATDAEADVASLNRR.I
	1671.9534	1670.9461	1670.8838	0.0623	169	182	1	---	K.LVIIESDLERAEER.A
	1727.9430	1726.9357	1726.8849	0.0508	92	105	1	64	R.IQLVEEELDRAQER.L
	1727.9430	1726.9357	1726.8849	0.0508	92	105	1	---	R.IQLVEEELDRAQER.L
	MS/MS Fragmentation of LVIIESDLER(1186.70, 1+, Ions score 66)
	MS/MS Fragmentation of IQLVEEELDR(1243.68, 1+, Ions score 89)
	MS/MS Fragmentation of KLVIIESDLER(1314.80, 1+, Ions score 91)
	MS/MS Fragmentation of RIQLVEEELDR(1399.79, 1+, Ions score 75)
	MS/MS Fragmentation of IQLVEEELDRAQER(1727.94, 1+, Ions score 64)
Spot No. 1606			gi|335296158
heterogeneous nuclear ribonucleoprotein U [Sus scrofa]
	Observed	Mr(expt)	Mr(calc)	Delta	Start	End	Miss	Ions	Peptide
	716.4308	715.4235	715.3687	0.0549	559	565	0	---	R.APQCLGK.F
	996.5425	995.5352	995.5036	0.0316	353	360	0	---	K.DIDIHEVR.I
	996.5425	995.5353	995.5036	0.0317	353	360	0	59	K.DIDIHEVR.I
	1062.5970	1061.5897	1061.5539	0.0358	29	37	1	---	K.GLKAELMER.L + Oxidation (M)
	1062.5971	1061.5898	1061.5505	0.0393	424	433	0	72	K.NGQDLGIAFK.I
	2031.1169	2030.1096	2029.9931	0.1166	306	324	0	---	R.LSASSLTMESFAFLWAGGR.A
	2047.1058	2046.0985	2045.9880	0.1105	306	324	0	---	R.LSASSLTMESFAFLWAGGR.A + Oxidation (M)
	2724.5522	2723.5449	2723.3482	0.1967	463	484	0	---	K.EKPYFPIPEEYTFIQNVPLEDR.V
	2724.5523	2723.5450	2723.3482	0.1968	463	484	0	135	K.EKPYFPIPEEYTFIQNVPLEDR.V
	MS/MS Fragmentation of DIDIHEVR (996.54, 1+, Ions score 59)
	MS/MS Fragmentation of NGQDLGIAFK (1062.60, 1+, Ions score 72)
	MS/MS Fragmentation of EKPYFPIPEEYTFIQNVPLEDR (2724.55, 1+, Ions score 135)
Spot No. 1907			gi|311267276
keratin, type I cytoskeletal 19-like [Sus scrofa]
	Observed	Mr(expt)	Mr(calc)	Delta	Start	End	Miss	Ions	Peptide
	746.4439	745.4366	745.3970	0.0396	137	142	0	---	K.TIEDLR.D
	762.4517	761.4444	761.4031	0.0413	44	51	0	---	R.GVSVSSAR.F
	807.4283	806.4210	806.3922	0.0288	164	170	0	---	R.LAADDFR.T
	812.4168	811.4095	811.3976	0.0119	25	32	0	---	R.FSAGGAFR.A
	959.4647	958.4574	958.4185	0.0390	130	136	0	---	R.DYSHYFK.T
	989.5822	988.5749	988.5301	0.0448	298	305	1	---	K.TEVTDLRR.T
	993.5511	992.5438	992.5542	-0.0104	213	220	1	---	K.EELAYLKK.N
	995.5551	994.5478	994.4944	0.0534	33	43	0	---	R.APSIHGGSGGR.G
	1008.5632	1007.5559	1007.5188	0.0370	116	122	1	43	K.IRDWYQK.Q
	1008.5632	1007.5559	1007.5188	0.0371	116	122	1	---	K.IRDWYQK.Q
	1029.6301	1028.6228	1028.5866	0.0362	193	201	0	---	R.VLDELTLAR.T
	1029.6301	1028.6229	1028.5866	0.0363	193	201	0	51	R.VLDELTLAR.T
	1041.6267	1040.6194	1040.5978	0.0216	155	163	0	---	K.IVLQIDNAR.L
	1041.6267	1040.6194	1040.5978	0.0216	155	163	0	56	K.IVLQIDNAR.L
	1045.6362	1044.6289	1044.5815	0.0474	145	154	0	---	K.ILGATIENSK.I
	1104.5959	1103.5886	1103.5393	0.0493	86	94	0	---	K.LTMQNLNDR.L
	1104.5959	1103.5887	1103.5393	0.0494	86	94	0	52	K.LTMQNLNDR.L
	1120.5870	1119.5797	1119.5342	0.0455	86	94	0	---	K.LTMQNLNDR.L + Oxidation (M)
	1120.5870	1119.5798	1119.5342	0.0455	86	94	0	25	K.LTMQNLNDR.L + Oxidation (M)
	1169.6527	1168.6454	1168.5724	0.0731	221	230	0	---	K.NHEEEISALK.G
	1185.7476	1184.7403	1184.6877	0.0526	192	201	1	---	R.RVLDELTLAR.T
	1186.7039	1185.6966	1185.6353	0.0613	181	191	0	---	R.LSVEADINGLR.R
	1222.6823	1221.6750	1221.6353	0.0397	171	180	1	81	R.TKFETEQALR.L
	1222.6823	1221.6750	1221.6353	0.0397	171	180	1	---	R.TKFETEQALR.L
	1286.7213	1285.7140	1285.6513	0.0627	104	115	0	---	R.ALEQANGDLEVK.I
	1331.7620	1330.7547	1330.6728	0.0819	322	334	0	---	K.AALEGTLAETEAR.F
	1342.8027	1341.7954	1341.7364	0.0590	181	192	1	---	R.LSVEADINGLRR.V
	1342.8027	1341.7955	1341.7364	0.0590	181	192	1	53	R.LSVEADINGLRR.V
	1554.8153	1553.8080	1553.7433	0.0647	8	24	0	---	R.QSSATSSFGGLGGGSVR.F
	1554.8153	1553.8080	1553.7433	0.0647	8	24	0	145	R.QSSATSSFGGLGGGSVR.F
	2105.2751	2104.2678	2104.1303	0.1375	202	219	1	---	R.TDLELQIEGLKEELAYLK.K
	MS/MS Fragmentation of IRDWYQK (1008.56, 1+, Ions score 43)
	MS/MS Fragmentation of VLDELTLAR (1029.63, 1+, Ions score 51)
	MS/MS Fragmentation of IVLQIDNAR (1041.63, 1+, Ions score 56)
	MS/MS Fragmentation of LTMQNLNDR (1104.60, 1+, Ions score 52)
	MS/MS Fragmentation of LTMQNLNDR (1120.59, 1+, Ions score 25)
	MS/MS Fragmentation of TKFETEQALR (1222.68, 1+, Ions score 81)
	MS/MS Fragmentation of LSVEADINGLRR (1342.80, 1+, Ions score 53)
	MS/MS Fragmentation of LSVEADINGLRR (1554.82, 1+, Ions score 145)
Spot No. 716			gi|1702996
Serine/threonine-protein phosphatase 2A 65 kDa regulatory subunit A alpha isoform
	Observed	Mr(expt)	Mr(calc)	Delta	Start	End	Miss	Ions	Peptide
	873.4896	872.4823	872.4352	0.0472	22	28	0	---	R.NEDVQLR.L
	917.5485	916.5412	916.4978	0.0435	106	113	1	---	R.DKAVESLR.A
	966.6053	965.5980	965.5480	0.0500	520	527	0	---	K.HMLPTVLR.M
	982.5994	981.5921	981.5430	0.0492	520	527	0	---	K.HMLPTVLR.M + Oxidation (M)
	1029.5839	1028.5766	1028.5073	0.0694	528	537	0	---	R.MAGDPVANVR.F
	1045.6031	1044.5958	1044.5022	0.0936	528	537	0	---	R.MAGDPVANVR.F + Oxidation (M)
	1109.5923	1108.5850	1108.5301	0.0549	135	144	0	79	R.LAGGDWFTSR.T
	1109.5923	1108.5850	1108.5301	0.0549	135	144	0	---	R.LAGGDWFTSR.T
	1165.7307	1164.7234	1164.6291	0.0943	476	485	0	---	K.EWAHATIIPK.V
	1242.8068	1241.7995	1241.7343	0.0652	35	46	0	64	K.LSTIALALGVER.T
	1242.8068	1241.7995	1241.7343	0.0652	35	46	0	---	K.LSTIALALGVER.T
	1392.7920	1391.7847	1391.7119	0.0729	281	292	0	---	K.TDLVPAFQNLMK.D + Oxidation (M)
	1406.7710	1405.7637	1405.6442	0.1195	172	183	1	---	R.NLCSDDTPMVRR.A
	1472.8208	1471.8135	1471.7381	0.0755	261	272	1	---	R.YMVADKFTELQK.A
	1488.8141	1487.8068	1487.7330	0.0739	261	272	1	---	R.YMVADKFTELQK.A + Oxidation (M)
	1517.7756	1516.7683	1516.7993	-0.0310	319	331	0	---	R.ENVIMTQILPCIK.E + Oxidation (M)
	1517.7756	1516.7684	1516.7993	-0.0309	319	331	0	---	R.ENVIMTQILPCIK.E + Oxidation (M)
	1588.9427	1587.9354	1587.8191	0.1164	528	542	1	---	R.MAGDPVANVRFNVAK.S
	2138.1667	2137.1594	2136.9997	0.1597	203	221	0	---	K.SEIIPMFSNLASDEQDSVR.L
	2154.1616	2153.1543	2152.9946	0.1597	203	221	0	---	K.SEIIPMFSNLASDEQDSVR.L + Oxidation (M)
	2194.3882	2193.3809	2193.2256	0.1553	547	566	0	---	K.IGPILDNSTLQSEVKPILEK.L
	2213.2800	2212.2727	2212.1276	0.1451	114	133	0	---	R.AISHEHSPSDLEAHFVPLVK.R
	MS/MS Fragmentation of LAGGDWFTSR (1109.59, 1+, Ions score 79)
	MS/MS Fragmentation of LSTIALALGVER (1242.81, 1+, Ions score 64)
Spot No. 1803			gi|311259781
thiopurine S-methyltransferase-like [Sus scrofa]
	Observed	Mr(expt)	Mr(calc)	Delta	Start	End	Miss	Ions	Peptide
	893.4924	892.4851	892.4290	0.0561	220	226	0	53	K.VDVFEER.H
	893.4924	892.4851	892.4290	0.0561	220	226	0	---	K.VDVFEER.H
	913.5683	912.5610	912.4956	0.0654	239	245	0	---	K.LYLFTEK.-
	1030.5682	1029.5609	1029.4992	0.0618	37	44	0	---	R.NISFHQER.G
	1030.5682	1029.5610	1029.4992	0.0618	37	44	0	36	R.NISFHQER.G
	1102.6311	1101.6238	1101.5566	0.0672	153	163	0	81	R.GAFVAVNPGDR.K
	1102.6311	1101.6238	1101.5566	0.0672	153	163	0	---	R.GAFVAVNPGDR.K
	1223.7157	1222.7084	1222.6234	0.0851	229	238	0	---	K.SWGIDYIIEK.L
	1230.7556	1229.7483	1229.6516	0.0967	153	164	1	---	R.GAFVAVNPGDRK.R
	1306.7400	1305.7327	1305.6275	0.1053	23	32	0	---	R.MLTLEEWQEK.W
	1322.7345	1321.7272	1321.6224	0.1048	23	32	0	---	R.MLTLEEWQEK.W + Oxidation (M)
	1551.9617	1550.9544	1550.8416	0.1128	83	97	0	136	R.GHSVVGVEISELGIR.E
	1551.9617	1550.9544	1550.8416	0.1129	83	97	0	---	R.GHSVVGVEISELGIR.E
	1576.8857	1575.8784	1575.7715	0.1069	21	32	1	---	K.NRMLTLEEWQEK.W
	1576.8857	1575.8785	1575.7715	0.1070	21	32	1	---	K.NRMLTLEEWQEK.W
	1697.9271	1696.9198	1696.8209	0.0990	192	206	0	---	K.HAGPPFYVPDAEIER.L
	1697.9271	1696.9198	1696.8209	0.0990	192	206	0	107	K.HAGPPFYVPDAEIER.L
	1722.9530	1721.9457	1721.7995	0.1462	6	20	0	---	R.TVLDVDEYPDTEAQK.N
	MS/MS Fragmentation of VDVFEER (893.49, 1+, Ions score 53)
	MS/MS Fragmentation of NISFHQER (1030.59, 1+, Ions score 36)
	MS/MS Fragmentation of GAFVAVNPGDR (1102.63, 1+, Ions score 81)
	MS/MS Fragmentation of GHSVVGVEISELGIR (1551.96, 1+, Ions score 136)
	MS/MS Fragmentation of HAGPPFYVPDAEIER (1697.93, 1+, Ions score 107)
Spot No. 911			gi|311259781
Tubulin alpha-1B chain
	Observed	Mr(expt)	Mr(calc)	Delta	Start	End	Miss	Ions	Peptide
	1023.5320	1022.5247	1022.4417	0.0830	97	105	0	---	K.EDAANNYAR.G
	1085.7010	1084.6937	1084.6128	0.0809	113	121	0	---	K.EIIDLVLDR.I
	1085.7010	1084.6938	1084.6128	0.0810	113	121	0	60	K.EIIDLVLDR.I
	1410.8699	1409.8626	1409.7667	0.0959	85	96	0	47	R.QLFHPEQLITGK.E
	1410.8699	1409.8626	1409.7667	0.0960	85	96	0	---	R.QLFHPEQLITGK.E
	1487.9946	1486.9873	1486.8719	0.1155	230	243	0	---	R.LISQIVSSITASLR.F
	1487.9946	1486.9874	1486.8719	0.1155	230	243	0	66	R.LISQIVSSITASLR.F
	1702.0444	1701.0371	1700.8984	0.1387	65	79	0	---	R.AVFVDLEPTVIDEVR.T
	1702.0444	1701.0372	1700.8984	0.1387	65	79	0	117	R.AVFVDLEPTVIDEVR.T
	1719.0240	1718.0167	1717.8747	0.1420	216	229	0	---	R.NLDIERPTYTNLNR.L
	1757.1040	1756.0967	1755.9559	0.1408	265	280	0	---	R.IHFPLATYAPVISAEK.A
	1825.1212	1824.1139	1823.9781	0.1359	353	370	0	---	K.VGINYQPPTVVPGGDLAK.V
	2008.0800	2007.0727	2006.8857	0.1870	41	60	0	---	K.TIGGGDDSFNTFFSETGAGK.H
	MS/MS Fragmentation of EIIDLVLDR (1085.70, 1+, Ions score 60)
	MS/MS Fragmentation of QLFHPEQLITGK (1410.87, 1+, Ions score 47)
	MS/MS Fragmentation of LISQIVSSITASLR (1487.99, 1+, Ions score 66)
	MS/MS Fragmentation of AVFVDLEPTVIDEVR (1702.04, 1+, Ions score 117)
Spot No. 2090			gi|21431723
Vimentin
	Observed	Mr(expt)	Mr(calc)	Delta	Start	End	Miss	Ions	Peptide
	1311.7844	1310.7771	1310.6540	0.1231	200	210	0	---	K.MALDIEIATYR.K + Oxidation (M)
	1311.7844	1310.7771	1310.6540	0.1231	200	210	0	26	K.MALDIEIATYR.K + Oxidation (M)
	1571.0258	1570.0185	1569.8878	0.1307	220	233	0	87	R.ISLPLPNFSSLNLR.E
	1571.0258	1570.0185	1569.8878	0.1307	220	233	0	---	R.ISLPLPNFSSLNLR.E
	MS/MS Fragmentation of MALDIEIATYR (1311.78, 1+, Ions score 26)
	MS/MS Fragmentation of ISLPLPNFSSLNLR (1571.03, 1+, Ions score 87)
Spot No. 1640			gi|229620
dehydrogenase H4,lactate
	Observed	Mr(expt)	Mr(calc)	Delta	Start	End	Miss	Ions	Peptide
	742.5266	741.5193	741.4497	0.0696	107	112	0	---	R.LNLVQR.N
	913.6645	912.6573	912.5756	0.0817	91	99	0	54	K.IVVVTAGVR.Q
	913.6646	912.6573	912.5756	0.0817	91	99	0	---	K.IVVVTAGVR.Q
	957.6985	956.6912	956.6059	0.0854	119	126	0	33	K.FIIPQIVK.Y
	957.6985	956.6912	956.6059	0.0854	119	126	0	---	K.FIIPQIVK.Y
	1158.7502	1157.7429	1157.6292	0.1138	308	317	1	---	K.LKDDEVAQLK.N
	1232.7432	1231.7359	1231.6197	0.1162	318	328	0	---	K.NSADTLWGIQK.D
	1267.7716	1266.7643	1266.6529	0.1114	233	243	0	---	K.MVVESAYEVIK.L
	1932.1831	1931.1758	1931.0583	0.1175	23	42	0	---	K.ITVVGVGQVGMACAISILGK.S + Oxidation (M)
	MS/MS Fragmentation of IVVVTAGVR (913.66, 1+, Ions score 54)
	MS/MS Fragmentation of FIIPQIVK (957.70, 1+, Ions score 33)
Spot No. 1647			gi|45269029
cytoskeletal beta actin [Sus scrofa]
	Observed	Mr(expt)	Mr(calc)	Delta	Start	End	Miss	Ions	Peptide
	1132.6831	1131.6758	1131.5196	0.1562	226	235	0	---	R.GYSFTTTAER.E
	1132.6831	1131.6758	1131.5196	0.1562	226	235	0	---	R.GYSFTTTAER.E
	1515.9406	1514.9333	1514.7419	0.1914	114	124	0	73	K.IWHHTFYNELR.V
	1515.9406	1514.9333	1514.7419	0.1915	114	124	0	---	K.IWHHTFYNELR.V
	1791.1205	1790.1132	1789.8846	0.2286	268	283	0	107	K.SYELPDGQVITIGNER.F
	1791.1205	1790.1132	1789.8846	0.2286	268	283	0	---	K.SYELPDGQVITIGNER.F
	2215.3884	2214.3811	2214.0626	0.3185	321	341	0	---	K.DLYANTVLSGGTTMYPGIADR.M
	2231.3696	2230.3623	2230.0575	0.3048	321	341	0	---	K.DLYANTVLSGGTTMYPGIADR.M + Oxidation (M)
	2231.3696	2230.3624	2230.0575	0.3048	321	341	0	24	K.DLYANTVLSGGTTMYPGIADR.M + Oxidation (M)
	3184.1665	3183.1592	3182.6069	0.5523	177	206	0	---	R.TTGIVMDSGDGVTHTVPIYEGYALPHAILR.L
	3200.1650	3199.1577	3198.6019	0.5559	177	206	0	---	R.TTGIVMDSGDGVTHTVPIYEGYALPHAILR.L + Oxidation (M)
	MS/MS Fragmentation of IWHHTFYNELR (1515.94, 1+, Ions score 73)
	MS/MS Fragmentation of SYELPDGQVITIGNER (1791.12, 1+, Ions score 107)
	MS/MS Fragmentation of DLYANTVLSGGTTMYPGIADR (2231.37, 1+, Ions score 24)
Spot No. 1158			gi|154147660
eukaryotic initiation factor 4A-I [Sus scrofa]
	Observed	Mr(expt)	Mr(calc)	Delta	Start	End	Miss	Ions	Peptide
	831.4069	830.3996	830.4035	-0.0038	354	359	0	---	R.ENYIHR.I
	894.4343	893.4270	893.4429	-0.0159	162	168	0	48	R.VFDMLNR.R
	894.4343	893.4270	893.4429	-0.0159	162	168	0	---	R.VFDMLNR.R
	910.4283	909.4210	909.4378	-0.0168	162	168	0	---	R.VFDMLNR.R + Oxidation (M)
	934.4888	933.4815	933.4854	-0.0039	227	233	1	---	K.FMRDPIR.I
	950.4827	949.4754	949.4803	-0.0049	227	233	1	---	K.FMRDPIR.I + Oxidation (M)
	1050.5403	1049.5330	1049.5440	-0.0110	162	169	1	---	R.VFDMLNRR.Y
	1059.5651	1058.5578	1058.5607	-0.0029	239	247	0	---	K.EELTLEGIR.Q
	1068.5341	1067.5268	1067.5399	-0.0132	248	255	0	56	R.QFYINVER.E
	1068.5341	1067.5268	1067.5399	-0.0131	248	255	0	---	R.QFYINVER.E
	1114.6750	1113.6677	1113.6757	-0.0080	325	334	0	---	R.VLITTDLLAR.G
	1140.6691	1139.6618	1139.6662	-0.0044	100	110	0	---	K.ATQALVLAPTR.E
	1169.5782	1168.5709	1168.5764	-0.0055	194	202	0	---	K.DQIYDIFQK.L
	1187.6569	1186.6496	1186.6557	-0.0061	238	247	1	---	K.KEELTLEGIR.Q
	1394.6920	1393.6847	1393.6837	0.0010	69	82	0	---	K.GYDVIAQAQSGTGK.T
	1555.7170	1554.7097	1554.7058	0.0040	178	190	0	---	K.MFVLDEADEMLSR.G
	1571.7581	1570.7508	1570.7007	0.0501	178	190	0	---	K.MFVLDEADEMLSR.G + Oxidation (M)
	1581.7966	1580.7893	1580.6599	0.1294	296	309	0	---	R.DFTVSAMHGDMDQK.E
	1587.7186	1586.7113	1586.6956	0.0157	178	190	0	---	K.MFVLDEADEMLSR.G + 2 Oxidation (M)
	1618.8677	1617.8604	1617.8660	-0.0056	147	161	0	84	K.LQMEAPHIIVGTPGR.V
	1618.8677	1617.8604	1617.8660	-0.0056	147	161	0	---	K.LQMEAPHIIVGTPGR.V
	1634.8635	1633.8562	1633.8610	-0.0047	147	161	0	---	K.LQMEAPHIIVGTPGR.V + Oxidation (M)
	1640.8123	1639.8050	1639.7994	0.0056	248	259	1	---	R.QFYINVEREEWK.L
	1827.9299	1826.9226	1826.9315	-0.0088	46	61	0	---	R.GIYAYGFEKPSAIQQR.A
	1827.9299	1826.9227	1826.9315	-0.0088	46	61	0	96	R.GIYAYGFEKPSAIQQR.A
	1866.8392	1865.8319	1865.8036	0.0283	296	311	1	---	R.DFTVSAMHGDMDQKER.D
	2144.1680	2143.1607	2143.1273	0.0334	335	353	0	120	R.GIDVQQVSLVINYDLPTNR.E
	2144.1680	2143.1607	2143.1273	0.0335	335	353	0	---	R.GIDVQQVSLVINYDLPTNR.E
	MS/MS Fragmentation of VFDMLNR (894.43, 1+, Ions score 48)
	MS/MS Fragmentation of QFYINVER (1068.53, 1+, Ions score 56)
	MS/MS Fragmentation of LQMEAPHIIVGTPGR (1618.87, 1+, Ions score 84)
	MS/MS Fragmentation of GIYAYGFEKPSAIQQR (1827.93, 1+, Ions score 96)
	MS/MS Fragmentation of GIDVQQVSLVINYDLPTNR (2144.17, 1+, Ions score 120)
Spot No. 1602			gi|194042330
annexin A8-like [Sus scrofa]
	Observed	Mr(expt)	Mr(calc)	Delta	Start	End	Miss	Ions	Peptide
	788.4049	787.3976	787.3938	0.0038	262	267	0	---	R.LYYAMK.G
	815.4228	814.4155	814.4119	0.0036	209	215	0	---	R.SATHLMR.V
	831.4182	830.4109	830.4069	0.0041	209	215	0	---	R.SATHLMR.V + Oxidation (M)
	943.4438	942.4365	942.4334	0.0031	216	222	0	---	R.VFEEYEK.I
	966.5494	965.5421	965.5368	0.0053	201	208	0	---	K.FITILCTR.S
	1044.5912	1043.5839	1043.5862	-0.0023	284	292	0	---	R.SEIDLNLIK.G
	1052.5520	1051.5447	1051.5298	0.0150	77	85	1	---	K.SELSGKFER.L
	1101.6614	1100.6541	1100.6376	0.0166	158	167	0	---	R.ILVCLLQGSR.D
	1136.5322	1135.5249	1135.5410	-0.0161	253	261	0	---	R.NLHSYFAER.L
	1136.5322	1135.5250	1135.5410	-0.0161	253	261	0	72	R.NLHSYFAER.L
	1143.6592	1142.6519	1142.6156	0.0363	52	61	1	---	R.SNAQRQQIAK.S
	1199.6948	1198.6875	1198.6921	-0.0046	113	123	0	---	K.EGVIIEILASR.T
	1199.6948	1198.6875	1198.6921	-0.0045	113	123	0	72	K.EGVIIEILASR.T
	1245.6498	1244.6425	1244.6400	0.0025	6	16	0	---	K.AWIEQEGVSVK.G
	1321.7632	1320.7559	1320.7515	0.0044	86	96	0	---	R.LIIALMYPPYK.Y
	1337.7539	1336.7466	1336.7464	0.0002	86	96	0	---	R.LIIALMYPPYK.Y + Oxidation (M)
	1337.7539	1336.7466	1336.7464	0.0002	86	96	0	31	R.LIIALMYPPYK.Y + Oxidation (M)
	1571.8746	1570.8673	1570.8566	0.0107	36	50	0	---	K.GIGTNEQAIIDVLTK.R
	1727.9917	1726.9844	1726.9577	0.0267	36	51	1	85	K.GIGTNEQAIIDVLTKR.S
	1727.9917	1726.9844	1726.9577	0.0267	36	51	1	---	K.GIGTNEQAIIDVLTKR.S
	1746.8899	1745.8826	1745.8505	0.0321	234	249	0	---	K.SETHGSLEEAMLTVVK.C + Oxidation (M)
	1769.8656	1768.8583	1768.9585	-0.1002	83	96	1	---	K.FERLIIALMYPPYK.Y + Oxidation (M)
	1787.8416	1786.8343	1786.8162	0.0181	17	32	0	96	K.GSPHFNPDPDAETLYK.A
	1787.8416	1786.8343	1786.8162	0.0181	17	32	0	---	K.GSPHFNPDPDAETLYK.A
	1813.0151	1812.0078	1811.9895	0.0183	86	100	1	---	R.LIIALMYPPYKYEAK.E
	2608.3589	2607.3516	2607.2340	0.1177	168	192	0	---	R.DDLSGFVDPGLALQDAQDLYAAGEK.I
	2740.2908	2739.2835	2739.1671	0.1164	134	157	0	213	K.AYEEDYGSSLEEDIQADTSGYLER.I
	2740.2908	2739.2835	2739.1671	0.1165	134	157	0	---	K.AYEEDYGSSLEEDIQADTSGYLER.I
	MS/MS Fragmentation of NLHSYFAER (1136.53, 1+, Ions score 72)
	MS/MS Fragmentation of EGVIIEILASR (1199.69, 1+, Ions score 72)
	MS/MS Fragmentation of LIIALMYPPYK (1337.75, 1+, Ions score 31)
	MS/MS Fragmentation of GIGTNEQAIIDVLTKR(1727.99, 1+, Ions score 85)
	MS/MS Fragmentation of GSPHFNPDPDAETLYK (1787.84, 1+, Ions score 96)
	MS/MS Fragmentation of AYEEDYGSSLEEDIQADTSGYLER (2740.29, 1+, Ions score 213)
Spot No. 1078			gi|335296459
vimentin-like [Sus scrofa]
	Observed	Mr(expt)	Mr(calc)	Delta	Start	End	Miss	Ions	Peptide
	701.4109	700.4036	700.3867	0.0169	72	78	0	---	R.SSVPGVR.L
	702.3720	701.3647	701.3456	0.0191	305	310	0	---	R.NNDALR.Q
	870.4955	869.4882	869.4283	0.0599	114	120	0	---	R.FANYIDK.V
	905.4513	904.4440	904.4250	0.0190	335	342	0	---	K.GTNESLER.Q
	906.4702	905.4629	905.4606	0.0023	123	129	0	---	R.FLEQQNK.I
	925.4244	924.4171	924.3937	0.0234	314	320	0	---	K.QESNEYR.R
	932.4917	931.4844	931.4610	0.0234	403	410	0	---	K.LLEGEESR.I
	1016.5572	1015.5499	1015.5298	0.0201	189	196	0	---	K.LQEETLQR.E
	1060.5796	1059.5723	1059.5560	0.0163	402	410	1	---	R.KLLEGEESR.I
	1076.5360	1075.5287	1075.4968	0.0319	176	184	0	---	R.DNLAEDIMR.L
	1081.5237	1080.5164	1080.4948	0.0216	314	321	1	---	K.QESNEYRR.Q
	1088.5630	1087.5557	1087.5258	0.0300	208	217	0	---	R.QDVDNASLAR.L
	1092.5260	1091.5187	1091.4917	0.0270	176	184	0	---	R.DNLAEDIMR.L + Oxidation (M)
	1093.5444	1092.5371	1092.5199	0.0172	295	304	0	---	K.FADLSEAANR.N
	1093.5444	1092.5372	1092.5199	0.0172	295	304	0	78	K.FADLSEAANR.N
	1115.5895	1114.5822	1114.5618	0.0204	105	113	0	---	K.VELQELNDR.F
	1121.6010	1120.5937	1120.5764	0.0173	382	390	0	---	R.EYQDLLNVK.M
	1169.7302	1168.7229	1168.7067	0.0162	130	139	0	---	K.ILLAELEQLK.G
	1254.5939	1253.5866	1253.5598	0.0269	146	155	0	---	R.LGDLYEEEMR.E
	1270.5857	1269.5784	1269.5547	0.0238	146	155	0	---	R.LGDLYEEEMR.E + Oxidation (M)
	1273.6945	1272.6872	1272.6673	0.0199	187	196	1	---	R.EKLQEETLQR.E
	1295.6975	1294.6902	1294.6591	0.0311	391	401	0	---	K.MALDIEIATYR.K
	1296.6417	1295.6344	1295.5993	0.0351	197	207	0	---	R.EEAESTLQSFR.Q
	1309.6277	1308.6204	1308.5986	0.0218	283	292	0	---	K.NLQEAEEWYK.S
	1311.6659	1310.6586	1310.6540	0.0046	391	401	0	---	K.MALDIEIATYR.K + Oxidation (M)
	1458.7487	1457.7414	1457.7150	0.0264	51	64	0	91	R.SLYTSSPGGVYATR.S
	1458.7487	1457.7414	1457.7150	0.0264	51	64	0	---	R.SLYTSSPGGVYATR.S
	1533.8849	1532.8776	1532.8449	0.0327	224	236	1	---	K.VESLQEEIAFLKK.L
	1539.9469	1538.9396	1538.9031	0.0365	130	143	1	---	K.ILLAELEQLKGQGK.S
	1570.9189	1569.9116	1569.8878	0.0238	411	424	0	---	R.ISLPLPNFSSLNLR.E
	1570.9190	1569.9117	1569.8878	0.0238	411	424	0	100	R.ISLPLPNFSSLNLR.E
	1587.8387	1586.8314	1586.7900	0.0415	101	113	1	---	R.TNEKVELQELNDR.F
	1587.8387	1586.8315	1586.7900	0.0415	101	113	1	103	R.TNEKVELQELNDR.F
	1668.8368	1667.8295	1667.7824	0.0471	146	158	1	---	R.LGDLYEEEMRELR.R + Oxidation (M)
	1682.8982	1681.8909	1681.8522	0.0387	425	439	0	---	R.ETNLESLPLVDTHSK.R
	1688.8723	1687.8650	1687.8199	0.0452	171	184	1	---	R.VEVERDNLAEDIMR.L
	1704.8772	1703.8699	1703.8148	0.0551	171	184	1	---	R.VEVERDNLAEDIMR.L + Oxidation (M)
	1734.8691	1733.8618	1733.8076	0.0542	365	378	1	---	R.LQDEIQNMKEEMAR.H
	1750.8591	1749.8518	1749.8025	0.0493	365	378	1	---	R.LQDEIQNMKEEMAR.H + Oxidation (M)
	1766.8555	1765.8482	1765.7974	0.0508	365	378	1	---	R.LQDEIQNMKEEMAR.H + 2 Oxidation (M)
	1776.8917	1775.8844	1775.8550	0.0294	295	310	1	---	K.FADLSEAANRNNDALR.Q
	1836.8557	1835.8484	1835.7922	0.0562	451	466	0	---	R.DGQVINETSQHHDDLE.-
	1838.9857	1837.9784	1837.9534	0.0251	425	440	1	---	R.ETNLESLPLVDTHSKR.T
	2110.1570	2109.1497	2109.0629	0.0868	79	97	0	---	R.LLQDAVDFSLADAINTEFK.N
	2187.0583	2186.0510	2185.9585	0.0925	346	364	0	---	R.EMEENFAVEAANYQDTIGR.L
	2203.0527	2202.0454	2201.9534	0.0920	346	364	0	---	R.EMEENFAVEAANYQDTIGR.L + Oxidation (M)
	2203.0527	2202.0455	2201.9534	0.0920	346	364	0	138	R.EMEENFAVEAANYQDTIGR.L + Oxidation (M)
	2294.2161	2293.2088	2293.1186	0.0902	189	207	1	133	K.LQEETLQREEAESTLQSFR.Q
	2294.2161	2293.2088	2293.1186	0.0903	189	207	1	---	K.LQEETLQREEAESTLQSFR.Q
	MS/MS Fragmentation of FADLSEAANR (1093.54, 1+, Ions score 78)
	MS/MS Fragmentation of SLYTSSPGGVYATR (1458.75, 1+, Ions score 91)
	MS/MS Fragmentation of ISLPLPNFSSLNLR (1570.92, 1+, Ions score 100)
	MS/MS Fragmentation of TNEKVELQELNDR (1587.84, 1+, Ions score 103)
	MS/MS Fragmentation of EMEENFAVEAANYQDTIGR (2203.05, 1+, Ions score 138)
	MS/MS Fragmentation of LQEETLQREEAESTLQSFR (2294.22, 1+, Ions score 133)
Spot No. 1383			gi|45269029
cytoskeletal beta actin [Sus scrofa]
	Observed	Mr(expt)	Mr(calc)	Delta	Start	End	Miss	Ions	Peptide
	795.5003	794.4930	794.4650	0.0280	358	364	0	---	K.IIAPPER.K
	1132.5654	1131.5581	1131.5196	0.0385	226	235	0	---	R.GYSFTTTAER.E
	1132.5654	1131.5582	1131.5196	0.0385	226	235	0	58	R.GYSFTTTAER.E
	1354.6805	1353.6732	1353.6160	0.0572	80	91	1	---	K.DSYVGDEAQSKR.G
	1515.8058	1514.7985	1514.7419	0.0567	114	124	0	46	K.IWHHTFYNELR.V
	1515.8058	1514.7985	1514.7419	0.0567	114	124	0	---	K.IWHHTFYNELR.V
	1516.7792	1515.7719	1515.6953	0.0766	389	401	0	---	K.QEYDESGPSIVHR.K
	1790.9568	1789.9495	1789.8846	0.0649	268	283	0	117	K.SYELPDGQVITIGNER.F
	1790.9568	1789.9495	1789.8846	0.0649	268	283	0	---	K.SYELPDGQVITIGNER.F
	1954.1482	1953.1409	1953.0571	0.0838	125	142	0	93	R.VAPEEHPVLLTEAPLNPK.A
	1954.1482	1953.1409	1953.0571	0.0839	125	142	0	---	R.VAPEEHPVLLTEAPLNPK.A
	2215.1863	2214.1790	2214.0626	0.1164	321	341	0	148	K.DLYANTVLSGGTTMYPGIADR.M
	2215.1863	2214.1790	2214.0626	0.1164	321	341	0	---	K.DLYANTVLSGGTTMYPGIADR.M
	2231.1833	2230.1760	2230.0575	0.1185	321	341	0	---	K.DLYANTVLSGGTTMYPGIADR.M + Oxidation (M)
	3183.8835	3182.8762	3182.6069	0.2693	177	206	0	---	R.TTGIVMDSGDGVTHTVPIYEGYALPHAILR.L
	MS/MS Fragmentation of GYSFTTTAER (1132.57, 1+, Ions score 58)
	MS/MS Fragmentation of IWHHTFYNELR (1515.81, 1+, Ions score 46)
	MS/MS Fragmentation of SYELPDGQVITIGNER (1790.96, 1+, Ions score 117)
	MS/MS Fragmentation of VAPEEHPVLLTEAPLNPK (1954.15, 1+, Ions score 93)
	MS/MS Fragmentation of DLYANTVLSGGTTMYPGIADR (2215.19, 1+, Ions score 148)
Spot No. 1383			gi|45269029
Tubulin alpha-1B chain
	Observed	Mr(expt)	Mr(calc)	Delta	Start	End	Miss	Ions	Peptide
	1023.4954	1022.4881	1022.4417	0.0464	97	105	0	---	K.EDAANNYAR.G
	1085.6621	1084.6548	1084.6128	0.0420	113	121	0	---	K.EIIDLVLDR.I
	1085.6621	1084.6548	1084.6128	0.0420	113	121	0	71	K.EIIDLVLDR.I
	1410.8221	1409.8148	1409.7667	0.0482	85	96	0	---	R.QLFHPEQLITGK.E
	1410.8221	1409.8149	1409.7667	0.0482	85	96	0	75	R.QLFHPEQLITGK.E
	1487.9470	1486.9397	1486.8719	0.0679	230	243	0	---	R.LISQIVSSITASLR.F
	1701.9813	1700.9740	1700.8984	0.0756	65	79	0	---	R.AVFVDLEPTVIDEVR.T
	1701.9813	1700.9740	1700.8984	0.0756	65	79	0	123	R.AVFVDLEPTVIDEVR.T
	1718.9648	1717.9575	1717.8747	0.0828	216	229	0	---	R.NLDIERPTYTNLNR.L
	1757.0430	1756.0357	1755.9559	0.0798	265	280	0	---	R.IHFPLATYAPVISAEK.A
	1825.0697	1824.0624	1823.9781	0.0844	353	370	0	---	K.VGINYQPPTVVPGGDLAK.V
	2008.0103	2007.0030	2006.8857	0.1173	41	60	0	---	K.TIGGGDDSFNTFFSETGAGK.H
	2409.3733	2408.3660	2408.2012	0.1649	244	264	0	---	R.FDGALNVDLTEFQTNLVPYPR.I
	2415.3721	2414.3648	2414.1978	0.1670	85	105	1	---	R.QLFHPEQLITGKEDAANNYAR.G
	MS/MS Fragmentation of EIIDLVLDR (1085.66, 1+, Ions score 71)
	MS/MS Fragmentation of QLFHPEQLITGK (1410.82, 1+, Ions score 75)
	MS/MS Fragmentation of AVFVDLEPTVIDEVR (1701.98, 1+, Ions score 123)
Spot No. 1871			gi|194043292
14-3-3 protein eta [Sus scrofa]
	Observed	Mr(expt)	Mr(calc)	Delta	Start	End	Miss	Ions	Peptide
	786.4771	785.4698	785.4395	0.0303	5	10	0	---	R.EQLLQR.A
	816.4727	815.4654	815.4137	0.0517	13	19	0	---	R.LAEQAER.Y
	903.5629	902.5556	902.5073	0.0484	62	69	0	---	R.VISSIEQK.T
	932.4985	931.4912	931.4221	0.0691	126	132	1	---	K.MKGDYYR.Y
	948.4904	947.4831	947.4171	0.0661	126	132	1	---	K.MKGDYYR.Y + Oxidation (M)
	1114.5851	1113.5778	1113.5890	-0.0112	2	10	1	---	M.GDREQLLQR.A
	1189.7484	1188.7411	1188.6536	0.0875	218	227	0	---	K.DSTLIMQLLR.D
	1189.7484	1188.7411	1188.6536	0.0875	218	227	0	61	K.DSTLIMQLLR.D
	1205.7390	1204.7317	1204.6485	0.0832	218	227	0	---	K.DSTLIMQLLR.D + Oxidation (M)
	1205.7390	1204.7317	1204.6485	0.0832	218	227	0	---	K.DSTLIMQLLR.D + Oxidation (M)
	1245.7097	1244.7024	1244.6295	0.0729	1	10	1	---	-.MGDREQLLQR.A
	1261.6993	1260.6920	1260.6244	0.0676	1	10	1	---	-.MGDREQLLQR.A + Oxidation (M)
	1261.6993	1260.6921	1260.6033	0.0887	163	172	0	8	K.EHMQPTHPIR.L + Oxidation (M)
	1586.8884	1585.8811	1585.7583	0.1228	29	42	0	---	K.AVTELNEPLSNEDR.N
	1586.8884	1585.8812	1585.7583	0.1228	29	42	0	84	K.AVTELNEPLSNEDR.N
	2475.5159	2474.5086	2474.2652	0.2434	29	50	1	72	K.AVTELNEPLSNEDRNLLSVAYK.N
	2475.5159	2474.5086	2474.2652	0.2434	29	50	1	---	K.AVTELNEPLSNEDRNLLSVAYK.N
	MS/MS Fragmentation of DSTLIMQLLR (1189.75, 1+, Ions score 61)
	MS/MS Fragmentation of AVTELNEPLSNEDR (1586.89, 1+, Ions score 84)
	MS/MS Fragmentation of AVTELNEPLSNEDRNLLSVAYK (2475.52, 1+, Ions score 72)
Spot No. 964			gi|75045190
Tubulin beta chain
	Observed	Mr(expt)	Mr(calc)	Delta	Start	End	Miss	Ions	Peptide
	738.4170	737.4097	737.3456	0.0641	277	282	0	---	R.GSQQYR.A
	1039.6689	1038.6616	1038.5862	0.0755	310	318	0	---	R.YLTVAAVFR.G
	1039.6690	1038.6617	1038.5862	0.0755	310	318	0	57	R.YLTVAAVFR.G
	1077.6217	1076.6144	1076.5250	0.0894	155	162	1	---	K.IREEYPDR.I
	1130.6606	1129.6533	1129.5880	0.0654	242	251	0	---	R.FPGQLNADLR.K
	1130.6606	1129.6534	1129.5880	0.0654	242	251	0	76	R.FPGQLNADLR.K
	1143.7079	1142.7006	1142.6270	0.0736	253	262	0	54	K.LAVNMVPFPR.L
	1143.7079	1142.7006	1142.6270	0.0736	253	262	0	---	K.LAVNMVPFPR.L
	1159.7122	1158.7049	1158.6219	0.0830	253	262	0	(6)	K.LAVNMVPFPR.L + Oxidation (M)
	1159.7122	1158.7049	1158.6219	0.0830	253	262	0	---	K.LAVNMVPFPR.L + Oxidation (M)
	1229.6847	1228.6774	1228.5910	0.0864	381	390	0	50	R.ISEQFTAMFR.R
	1229.6847	1228.6774	1228.5910	0.0864	381	390	0	---	R.ISEQFTAMFR.R
	1258.7963	1257.7890	1257.6829	0.1061	242	252	1	---	R.FPGQLNADLRK.L
	1301.7484	1300.7411	1300.6299	0.1113	47	58	0	---	R.ISVYYNEATGGK.Y
	1615.9908	1614.9835	1614.8287	0.1549	63	77	0	---	R.AILVDLEPGTMDSVR.S
	1615.9908	1614.9836	1614.8287	0.1549	63	77	0	119	R.AILVDLEPGTMDSVR.S
	1620.9940	1619.9867	1619.8282	0.1585	263	276	0	---	R.LHFFMPGFAPLTSR.G
	1631.9882	1630.9809	1630.8236	0.1573	63	77	0	---	R.AILVDLEPGTMDSVR.S + Oxidation (M)
	1636.9799	1635.9726	1635.8231	0.1495	263	276	0	---	R.LHFFMPGFAPLTSR.G + Oxidation (M)
	1660.0330	1659.0257	1658.8879	0.1378	283	297	0	---	R.ALTVPELTQQVFDAK.N
	1696.9745	1695.9672	1695.8256	0.1416	337	350	0	---	K.NSSYFVEWIPNNVK.T
	1959.1746	1958.1673	1957.9744	0.1929	104	121	0	---	K.GHYTEGAELVDSVLDVVR.K
	MS/MS Fragmentation of YLTVAAVFR (1039.67, 1+, Ions score 57)
	MS/MS Fragmentation of FPGQLNADLR (1130.66, 1+, Ions score 76)
	MS/MS Fragmentation of LAVNMVPFPR (1143.71, 1+, Ions score 54)
	MS/MS Fragmentation of ISEQFTAMFR (1229.68, 1+, Ions score 50)
	MS/MS Fragmentation of AILVDLEPGTMDSVR (1615.99, 1+, Ions score 119)
Spot No. 1814			gi|4033507
Annexin A4
	Observed	Mr(expt)	Mr(calc)	Delta	Start	End	Miss	Ions	Peptide
	744.4556	743.4483	743.3813	0.0670	117	122	0	---	R.TPEEIR.R
	832.5092	831.5019	831.4338	0.0681	219	225	0	---	K.DIEQSIK.S
	843.4622	842.4549	842.3922	0.0627	247	253	0	---	K.SAYFAER.L
	847.4846	846.4773	846.4083	0.0690	135	141	0	---	R.SLEDDIR.S
	857.5484	856.5411	856.4694	0.0717	294	300	0	---	K.SLYSFIK.G
	900.5597	899.5524	899.4825	0.0700	117	123	1	---	R.TPEEIRR.I
	958.6493	957.6420	957.5607	0.0814	151	160	0	---	R.VLVSLSAGGR.D
	1093.6069	1092.5996	1092.4943	0.1053	276	284	0	---	R.AEIDMMDIR.A
	1109.5955	1108.5882	1108.4893	0.0990	276	284	0	---	R.AEIDMMDIR.A + Oxidation (M)
	1118.5845	1117.5772	1117.4862	0.0910	142	150	0	47	R.SDTSFMFQR.V
	1118.5845	1117.5772	1117.4862	0.0910	142	150	0	---	R.SDTSFMFQR.V
	1125.5852	1124.5779	1124.4842	0.0937	276	284	0	---	R.AEIDMMDIR.A + 2 Oxidation (M)
	1174.7035	1173.6962	1173.5989	0.0973	260	270	0	---	K.GLGTDDNTLIR.V
	1379.7653	1378.7580	1378.6364	0.1216	161	172	0	---	R.DEGNYLDDALVR.Q
	1383.7845	1382.7772	1382.6942	0.0830	124	134	0	---	R.INQTYQLQYGR.S
	1383.7846	1382.7773	1382.6942	0.0830	124	134	0	74	R.INQTYQLQYGR.S
	1414.8285	1413.8212	1413.7041	0.1172	203	213	0	---	R.NHLLHVFDEYK.R
	1520.8754	1519.8681	1519.7664	0.1017	257	270	1	---	K.SMKGLGTDDNTLIR.V
	1521.8588	1520.8515	1520.7219	0.1296	10	24	0	129	K.AASGFNAAEDAQTLR.K
	1521.8588	1520.8515	1520.7219	0.1296	10	24	0	---	K.AASGFNAAEDAQTLR.K
	1570.9558	1569.9485	1569.8052	0.1434	203	214	1	---	R.NHLLHVFDEYKR.I
	1667.0105	1666.0032	1665.8461	0.1572	226	241	0	---	K.SETSGSFEDALLAIVK.C
	1693.0155	1692.0082	1691.8730	0.1353	29	44	0	128	K.GLGTDEDAIISVLAYR.S
	1693.0155	1692.0082	1691.8730	0.1353	29	44	0	---	K.GLGTDEDAIISVLAYR.S
	MS/MS Fragmentation of SDTSFMFQR (1118.58, 1+, Ions score 47)
	MS/MS Fragmentation of INQTYQLQYGR (1383.78, 1+, Ions score 74)
	MS/MS Fragmentation of AASGFNAAEDAQTLR (1521.86, 1+, Ions score 129)
	MS/MS Fragmentation of GLGTDEDAIISVLAYR (1693.02, 1+, Ions score 128)
Spot No. 2280			gi|335296459
vimentin-like [Sus scrofa]
	Observed	Mr(expt)	Mr(calc)	Delta	Start	End	Miss	Ions	Peptide
	906.5491	905.5418	905.4606	0.0812	123	129	0	---	R.FLEQQNK.I
	1016.6281	1015.6208	1015.5298	0.0910	189	196	0	54	K.LQEETLQR.E
	1016.6281	1015.6208	1015.5298	0.0910	189	196	0	---	K.LQEETLQR.E
	1060.6320	1059.6247	1059.5560	0.0687	402	410	1	---	R.KLLEGEESR.I
	1088.6381	1087.6308	1087.5258	0.1051	208	217	0	---	R.QDVDNASLAR.L
	1092.6040	1091.5967	1091.4917	0.1050	176	184	0	---	R.DNLAEDIMR.L + Oxidation (M)
	1115.6667	1114.6594	1114.5618	0.0976	105	113	0	---	K.VELQELNDR.F
	1115.6668	1114.6595	1114.5618	0.0977	105	113	0	61	K.VELQELNDR.F
	1121.6926	1120.6853	1120.5764	0.1089	382	390	0	---	R.EYQDLLNVK.M
	1169.8195	1168.8122	1168.7067	0.1055	130	139	0	---	K.ILLAELEQLK.G
	1252.7015	1251.6942	1251.5843	0.1099	311	320	1	---	R.QAKQESNEYR.R
	1254.6877	1253.6804	1253.5598	0.1207	146	155	0	---	R.LGDLYEEEMR.E
	1254.6877	1253.6805	1253.5598	0.1207	146	155	0	79	R.LGDLYEEEMR.E
	1273.7778	1272.7705	1272.6673	0.1032	187	196	1	---	R.EKLQEETLQR.E
	1287.7897	1286.7824	1286.6579	0.1246	160	170	1	---	R.QVDQLTNDKAR.V
	1295.7186	1294.7113	1294.6591	0.0522	391	401	0	---	K.MALDIEIATYR.K
	1296.7227	1295.7154	1295.5993	0.1161	197	207	0	96	R.EEAESTLQSFR.Q
	1296.7227	1295.7154	1295.5993	0.1161	197	207	0	---	R.EEAESTLQSFR.Q
	1533.9987	1532.9914	1532.8449	0.1465	224	236	1	---	K.VESLQEEIAFLKK.L
	1540.0612	1539.0539	1538.9031	0.1508	130	143	1	---	K.ILLAELEQLKGQGK.S
	1570.9596	1569.9523	1569.8878	0.0645	411	424	0	---	R.ISLPLPNFSSLNLR.E
	1587.9508	1586.9435	1586.7900	0.1536	101	113	1	---	R.TNEKVELQELNDR.F
	1587.9508	1586.9435	1586.7900	0.1536	101	113	1	103	R.TNEKVELQELNDR.F
	MS/MS Fragmentation of LQEETLQR (1016.63, 1+, Ions score 54)
	MS/MS Fragmentation of VELQELNDR (1115.67, 1+, Ions score 61)
	MS/MS Fragmentation of LGDLYEEEMR (1254.69, 1+, Ions score 79)
	MS/MS Fragmentation of EEAESTLQSFR (1296.72, 1+, Ions score 96)
	MS/MS Fragmentation of TNEKVELQELNDR (1587.95, 1+, Ions score 103)
Spot No. 1154			gi|45269029
cytoskeletal beta actin [Sus scrofa]
	Observed	Mr(expt)	Mr(calc)	Delta	Start	End	Miss	Ions	Peptide
	795.5533	794.5460	794.4650	0.0810	358	364	0	---	K.IIAPPER.K
	976.5623	975.5550	975.4410	0.1141	48	57	0	---	K.AGFAGDDAPR.A
	1132.6466	1131.6393	1131.5196	0.1197	226	235	0	---	R.GYSFTTTAER.E
	1132.6466	1131.6393	1131.5196	0.1197	226	235	0	58	R.GYSFTTTAER.E
	1198.8335	1197.8262	1197.6982	0.1281	58	68	0	---	R.AVFPSIVGRPR.H
	1515.9177	1514.9104	1514.7419	0.1686	114	124	0	---	K.IWHHTFYNELR.V
	1516.8757	1515.8684	1515.6953	0.1731	389	401	0	---	K.QEYDESGPSIVHR.K
	1516.8757	1515.8685	1515.6953	0.1731	389	401	0	78	K.QEYDESGPSIVHR.K
	1791.0896	1790.0823	1789.8846	0.1977	268	283	0	96	K.SYELPDGQVITIGNER.F
	1791.0896	1790.0823	1789.8846	0.1977	268	283	0	---	K.SYELPDGQVITIGNER.F
	1954.2921	1953.2848	1953.0571	0.2278	125	142	0	---	R.VAPEEHPVLLTEAPLNPK.A
	2215.3569	2214.3496	2214.0626	0.2870	321	341	0	---	K.DLYANTVLSGGTTMYPGIADR.M
	2231.3525	2230.3452	2230.0575	0.2877	321	341	0	---	K.DLYANTVLSGGTTMYPGIADR.M + Oxidation (M)
	3200.1101	3199.1028	3198.6019	0.5010	177	206	0	---	R.TTGIVMDSGDGVTHTVPIYEGYALPHAILR.L + Oxidation (M)
	MS/MS Fragmentation of GYSFTTTAER (1132.65, 1+, Ions score 58)
	MS/MS Fragmentation of QEYDESGPSIVHR (1516.88, 1+, Ions score 78)
	MS/MS Fragmentation of SYELPDGQVITIGNER (1791.09, 1+, Ions score 96)
Spot No. 1968			gi|21431723
Vimentin
	Observed	Mr(expt)	Mr(calc)	Delta	Start	End	Miss	Ions	Peptide
	1093.6707	1092.6634	1092.5199	0.1435	104	113	0	---	K.FADLSEAANR.N
	1295.8197	1294.8124	1294.6591	0.1533	200	210	0	69	K.MALDIEIATYR.K
	1295.8197	1294.8124	1294.6591	0.1533	200	210	0	---	K.MALDIEIATYR.K
	1423.9393	1422.9320	1422.7540	0.1780	200	211	1	---	K.MALDIEIATYRK.L
	1439.9219	1438.9146	1438.7490	0.1657	200	211	1	---	K.MALDIEIATYRK.L + Oxidation (M)
	1571.0581	1570.0508	1569.8878	0.1630	220	233	0	---	R.ISLPLPNFSSLNLR.E
	1571.0581	1570.0508	1569.8878	0.1630	220	233	0	92	R.ISLPLPNFSSLNLR.E
	1839.1956	1838.1883	1837.9534	0.2350	234	249	1	---	R.ETNLESLPLVDTHSKR.T
	2187.2666	2186.2593	2185.9585	0.3008	155	173	0	168	R.EMEENFAVEAANYQDTIGR.L
	2187.2666	2186.2593	2185.9585	0.3008	155	173	0	---	R.EMEENFAVEAANYQDTIGR.L
	2203.2583	2202.2510	2201.9534	0.2976	155	173	0	---	R.EMEENFAVEAANYQDTIGR.L + Oxidation (M)
	MS/MS Fragmentation of MALDIEIATYR (1295.82, 1+, Ions score 69)
	MS/MS Fragmentation of ISLPLPNFSSLNLR (1571.06, 1+, Ions score 92)
	MS/MS Fragmentation of EMEENFAVEAANYQDTIGR (2187.27, 1+, Ions score 168)
Spot No. 1970			gi|335296459
vimentin-like [Sus scrofa]
	Observed	Mr(expt)	Mr(calc)	Delta	Start	End	Miss	Ions	Peptide
	702.3531	701.3458	701.3456	0.0002	305	310	0	---	R.NNDALR.Q
	905.4381	904.4308	904.4250	0.0058	335	342	0	---	K.GTNESLER.Q
	925.4068	924.3995	924.3937	0.0058	314	320	0	---	K.QESNEYR.R
	932.4371	931.4298	931.4610	-0.0312	403	410	0	---	K.LLEGEESR.I
	1060.5626	1059.5553	1059.5560	-0.0007	402	410	1	---	R.KLLEGEESR.I
	1081.5060	1080.4987	1080.4948	0.0039	314	321	1	---	K.QESNEYRR.Q
	1093.5271	1092.5198	1092.5199	-0.0001	295	304	0	93	K.FADLSEAANR.N
	1093.5271	1092.5198	1092.5199	-0.0001	295	304	0	---	K.FADLSEAANR.N
	1121.5833	1120.5760	1120.5764	-0.0004	382	390	0	---	R.EYQDLLNVK.M
	1295.6724	1294.6651	1294.6591	0.0060	391	401	0	---	K.MALDIEIATYR.K
	1309.6051	1308.5978	1308.5986	-0.0008	283	292	0	---	K.NLQEAEEWYK.S
	1458.7706	1457.7633	1457.7150	0.0483	51	64	0	---	R.SLYTSSPGGVYATR.S
	1524.7174	1523.7101	1523.7256	-0.0154	283	294	1	---	K.NLQEAEEWYKSK.F
	1570.8986	1569.8913	1569.8878	0.0035	411	424	0	96	R.ISLPLPNFSSLNLR.E
	1570.8986	1569.8913	1569.8878	0.0035	411	424	0	---	R.ISLPLPNFSSLNLR.E
	1682.8685	1681.8612	1681.8522	0.0090	425	439	0	---	R.ETNLESLPLVDTHSK.R
	1734.8373	1733.8300	1733.8076	0.0224	365	378	1	109	R.LQDEIQNMKEEMAR.H
	1734.8373	1733.8300	1733.8076	0.0224	365	378	1	---	R.LQDEIQNMKEEMAR.H
	1750.8309	1749.8236	1749.8025	0.0211	365	378	1	---	R.LQDEIQNMKEEMAR.H + Oxidation (M)
	1766.8259	1765.8186	1765.7974	0.0212	365	378	1	---	R.LQDEIQNMKEEMAR.H + 2 Oxidation (M)
	1776.8807	1775.8734	1775.8550	0.0184	295	310	1	---	K.FADLSEAANRNNDALR.Q
	1836.8695	1835.8622	1835.7922	0.0700	451	466	0	---	R.DGQVINETSQHHDDLE.-
	1838.9681	1837.9608	1837.9534	0.0075	425	440	1	---	R.ETNLESLPLVDTHSKR.T
	2187.0137	2186.0064	2185.9585	0.0479	346	364	0	168	R.EMEENFAVEAANYQDTIGR.L
	2187.0137	2186.0064	2185.9585	0.0479	346	364	0	---	R.EMEENFAVEAANYQDTIGR.L
	2203.0122	2202.0049	2201.9534	0.0515	346	364	0	---	R.EMEENFAVEAANYQDTIGR.L + Oxidation (M)
	MS/MS Fragmentation of FADLSEAANR (1093.53, 1+, Ions score 93)
	MS/MS Fragmentation of ISLPLPNFSSLNLR (1570.90, 1+, Ions score 96)
	MS/MS Fragmentation of LQDEIQNMKEEMAR (1734.84, 1+, Ions score 109)
	MS/MS Fragmentation of EMEENFAVEAANYQDTIGR (2187.01, 1+, Ions score 168)
Spot No. 2023			gi|311259781
thiopurine S-methyltransferase-like [Sus scrofa]
	Observed	Mr(expt)	Mr(calc)	Delta	Start	End	Miss	Ions	Peptide
	893.4487	892.4414	892.4290	0.0124	220	226	0	---	K.VDVFEER.H
	913.5166	912.5093	912.4956	0.0137	239	245	0	---	K.LYLFTEK.-
	1030.5118	1029.5045	1029.4992	0.0054	37	44	0	---	R.NISFHQER.G
	1030.5118	1029.5046	1029.4992	0.0054	37	44	0	61	R.NISFHQER.G
	1102.5747	1101.5674	1101.5566	0.0108	153	163	0	---	R.GAFVAVNPGDR.K
	1102.5747	1101.5674	1101.5566	0.0108	153	163	0	74	R.GAFVAVNPGDR.K
	1223.6510	1222.6437	1222.6234	0.0204	229	238	0	---	K.SWGIDYIIEK.L
	1230.6919	1229.6846	1229.6516	0.0330	153	164	1	---	R.GAFVAVNPGDRK.R
	1245.6755	1244.6682	1244.6401	0.0281	52	61	1	---	K.HLDTFLKDEK.G
	1306.6702	1305.6629	1305.6275	0.0355	23	32	0	---	R.MLTLEEWQEK.W
	1322.6583	1321.6510	1321.6224	0.0286	23	32	0	---	R.MLTLEEWQEK.W + Oxidation (M)
	1551.8756	1550.8683	1550.8416	0.0268	83	97	0	---	R.GHSVVGVEISELGIR.E
	1551.8756	1550.8683	1550.8416	0.0268	83	97	0	121	R.GHSVVGVEISELGIR.E
	1576.7998	1575.7925	1575.7715	0.0210	21	32	1	0	K.NRMLTLEEWQEK.W
	1576.7998	1575.7925	1575.7715	0.0210	21	32	1	---	K.NRMLTLEEWQEK.W
	1697.8391	1696.8318	1696.8209	0.0110	192	206	0	---	K.HAGPPFYVPDAEIER.L
	1697.8391	1696.8318	1696.8209	0.0110	192	206	0	111	K.HAGPPFYVPDAEIER.L
	1722.8575	1721.8502	1721.7995	0.0507	6	20	0	---	R.TVLDVDEYPDTEAQK.N
	2500.3123	2499.3050	2499.2249	0.0801	123	145	1	---	K.SSSGNISLYCCNLFDLPRVNIGK.F
	MS/MS Fragmentation of NISFHQER (1030.51, 1+, Ions score 61)
	MS/MS Fragmentation of GAFVAVNPGDR (1102.57, 1+, Ions score 74)
	MS/MS Fragmentation of GHSVVGVEISELGIR (1551.88, 1+, Ions score 121)
	MS/MS Fragmentation of HAGPPFYVPDAEIER (1697.84, 1+, Ions score 111)
Spot No.1116			gi|154147660
eukaryotic initiation factor 4A-I [Sus scrofa]
	Observed	Mr(expt)	Mr(calc)	Delta	Start	End	Miss	Ions	Peptide
	831.4329	830.4256	830.4035	0.0222	354	359	0	---	R.ENYIHR.I
	894.4583	893.4510	893.4429	0.0081	162	168	0	---	R.VFDMLNR.R
	894.4583	893.4510	893.4429	0.0081	162	168	0	33	R.VFDMLNR.R
	910.4542	909.4469	909.4378	0.0091	162	168	0	---	R.VFDMLNR.R + Oxidation (M)
	910.4542	909.4469	909.4378	0.0091	162	168	0	(5)	R.VFDMLNR.R + Oxidation (M)
	934.5156	933.5083	933.4854	0.0229	227	233	1	---	K.FMRDPIR.I
	950.5094	949.5021	949.4803	0.0218	227	233	1	---	K.FMRDPIR.I + Oxidation (M)
	1050.5770	1049.5697	1049.5440	0.0257	162	169	1	---	R.VFDMLNRR.Y
	1059.6000	1058.5927	1058.5607	0.0320	239	247	0	---	K.EELTLEGIR.Q
	1066.5730	1065.5657	1065.5389	0.0268	162	169	1	---	R.VFDMLNRR.Y + Oxidation (M)
	1068.5599	1067.5526	1067.5399	0.0127	248	255	0	---	R.QFYINVER.E
	1068.5599	1067.5527	1067.5399	0.0127	248	255	0	56	R.QFYINVER.E
	1114.7076	1113.7003	1113.6757	0.0246	325	334	0	---	R.VLITTDLLAR.G
	1140.7059	1139.6986	1139.6662	0.0324	100	110	0	---	K.ATQALVLAPTR.E
	1169.6132	1168.6059	1168.5764	0.0295	194	202	0	---	K.DQIYDIFQK.L
	1187.6865	1186.6792	1186.6557	0.0235	238	247	1	---	K.KEELTLEGIR.Q
	1394.7427	1393.7354	1393.6837	0.0517	69	82	0	---	K.GYDVIAQAQSGTGK.T
	1461.7926	1460.7853	1460.7293	0.0561	370	382	1	---	K.GVAINMVTEEDKR.T
	1501.8086	1500.8013	1500.7612	0.0401	191	202	1	---	R.GFKDQIYDIFQK.L
	1555.7700	1554.7627	1554.7058	0.0570	178	190	0	---	K.MFVLDEADEMLSR.G
	1571.8143	1570.8070	1570.7007	0.1063	178	190	0	---	K.MFVLDEADEMLSR.G + Oxidation (M)
	1571.8143	1570.8071	1570.7007	0.1064	178	190	0	2	K.MFVLDEADEMLSR.G + Oxidation (M)
	1581.7455	1580.7382	1580.6599	0.0783	296	309	0	---	R.DFTVSAMHGDMDQK.E
	1587.7684	1586.7611	1586.6956	0.0655	178	190	0	---	K.MFVLDEADEMLSR.G + 2 Oxidation (M)
	1618.9126	1617.9053	1617.8660	0.0393	147	161	0	90	K.LQMEAPHIIVGTPGR.V
	1618.9126	1617.9053	1617.8660	0.0393	147	161	0	---	K.LQMEAPHIIVGTPGR.V
	1634.9131	1633.9058	1633.8610	0.0449	147	161	0	---	K.LQMEAPHIIVGTPGR.V + Oxidation (M)
	1640.8625	1639.8552	1639.7994	0.0558	248	259	1	---	R.QFYINVEREEWK.L
	1827.9851	1826.9778	1826.9315	0.0464	46	61	0	---	R.GIYAYGFEKPSAIQQR.A
	1827.9851	1826.9778	1826.9315	0.0464	46	61	0	110	R.GIYAYGFEKPSAIQQR.A
	1866.9073	1865.9000	1865.8036	0.0964	296	311	1	---	R.DFTVSAMHGDMDQKER.D
	2144.2363	2143.2290	2143.1273	0.1017	335	353	0	---	R.GIDVQQVSLVINYDLPTNR.E
	2144.2363	2143.2291	2143.1273	0.1018	335	353	0	142	R.GIDVQQVSLVINYDLPTNR.E
	MS/MS Fragmentation of VFDMLNR (894.46, 1+, Ions score 33)
	MS/MS Fragmentation of QFYINVER (1068.56, 1+, Ions score 56)
	MS/MS Fragmentation of LQMEAPHIIVGTPGR (1618.91, 1+, Ions score 90)
	MS/MS Fragmentation of GIYAYGFEKPSAIQQR (1827.99, 1+, Ions score 110)
	MS/MS Fragmentation of GIDVQQVSLVINYDLPTNR (2144.24, 1+, Ions score 142)
Spot No.1266			gi|335296459
vimentin-like [Sus scrofa]
	Observed	Mr(expt)	Mr(calc)	Delta	Start	End	Miss	Ions	Peptide
	701.4230	700.4157	700.3867	0.0290	72	78	0	---	R.SSVPGVR.L
	702.3859	701.3786	701.3456	0.0330	305	310	0	---	R.NNDALR.Q
	870.4820	869.4747	869.4283	0.0464	114	120	0	---	R.FANYIDK.V
	905.4685	904.4612	904.4250	0.0362	335	342	0	---	K.GTNESLER.Q
	906.4866	905.4793	905.4606	0.0187	123	129	0	---	R.FLEQQNK.I
	925.4389	924.4316	924.3937	0.0379	314	320	0	---	K.QESNEYR.R
	932.5089	931.5016	931.4610	0.0406	403	410	0	---	K.LLEGEESR.I
	1016.5738	1015.5665	1015.5298	0.0367	189	196	0	---	K.LQEETLQR.E
	1076.5551	1075.5478	1075.4968	0.0510	176	184	0	---	R.DNLAEDIMR.L
	1081.5472	1080.5399	1080.4948	0.0451	314	321	1	---	K.QESNEYRR.Q
	1088.5790	1087.5717	1087.5258	0.0460	208	217	0	---	R.QDVDNASLAR.L
	1092.5448	1091.5375	1091.4917	0.0458	176	184	0	---	R.DNLAEDIMR.L + Oxidation (M)
	1093.5619	1092.5546	1092.5199	0.0347	295	304	0	64	K.FADLSEAANR.N
	1093.5619	1092.5546	1092.5199	0.0347	295	304	0	---	K.FADLSEAANR.N
	1115.6073	1114.6000	1114.5618	0.0382	105	113	0	---	K.VELQELNDR.F
	1121.6191	1120.6118	1120.5764	0.0354	382	390	0	---	R.EYQDLLNVK.M
	1169.7516	1168.7443	1168.7067	0.0376	130	139	0	---	K.ILLAELEQLK.G
	1254.6168	1253.6095	1253.5598	0.0498	146	155	0	---	R.LGDLYEEEMR.E
	1254.6168	1253.6095	1253.5598	0.0498	146	155	0	59	R.LGDLYEEEMR.E
	1270.6082	1269.6009	1269.5547	0.0463	146	155	0	---	R.LGDLYEEEMR.E + Oxidation (M)
	1273.7117	1272.7044	1272.6673	0.0371	187	196	1	---	R.EKLQEETLQR.E
	1295.7152	1294.7079	1294.6591	0.0488	391	401	0	---	K.MALDIEIATYR.K
	1296.6616	1295.6543	1295.5993	0.0550	197	207	0	---	R.EEAESTLQSFR.Q
	1296.6616	1295.6543	1295.5993	0.0550	197	207	0	92	R.EEAESTLQSFR.Q
	1309.6506	1308.6433	1308.5986	0.0447	283	292	0	---	K.NLQEAEEWYK.S
	1311.6859	1310.6786	1310.6540	0.0246	391	401	0	---	K.MALDIEIATYR.K + Oxidation (M)
	1423.8251	1422.8178	1422.7540	0.0638	391	402	1	---	K.MALDIEIATYRK.L
	1533.9136	1532.9063	1532.8449	0.0614	224	236	1	---	K.VESLQEEIAFLKK.L
	1539.9771	1538.9698	1538.9031	0.0667	130	143	1	---	K.ILLAELEQLKGQGK.S
	1570.9446	1569.9373	1569.8878	0.0495	411	424	0	86	R.ISLPLPNFSSLNLR.E
	1570.9446	1569.9373	1569.8878	0.0495	411	424	0	---	R.ISLPLPNFSSLNLR.E
	1587.8677	1586.8604	1586.7900	0.0705	101	113	1	---	R.TNEKVELQELNDR.F
	1682.9420	1681.9347	1681.8522	0.0825	425	439	0	---	R.ETNLESLPLVDTHSK.R
	1688.9092	1687.9019	1687.8199	0.0821	171	184	1	---	R.VEVERDNLAEDIMR.L
	1704.9005	1703.8932	1703.8148	0.0784	171	184	1	---	R.VEVERDNLAEDIMR.L + Oxidation (M)
	1734.9038	1733.8965	1733.8076	0.0889	365	378	1	---	R.LQDEIQNMKEEMAR.H
	1750.8933	1749.8860	1749.8025	0.0835	365	378	1	---	R.LQDEIQNMKEEMAR.H + Oxidation (M)
	1766.8851	1765.8778	1765.7974	0.0804	365	378	1	---	R.LQDEIQNMKEEMAR.H + 2 Oxidation (M)
	1836.8901	1835.8828	1835.7922	0.0906	451	466	0	---	R.DGQVINETSQHHDDLE.-
	2110.1941	2109.1868	2109.0629	0.1239	79	97	0	---	R.LLQDAVDFSLADAINTEFK.N
	2187.1062	2186.0989	2185.9585	0.1404	346	364	0	185	R.EMEENFAVEAANYQDTIGR.L
	2187.1062	2186.0989	2185.9585	0.1404	346	364	0	---	R.EMEENFAVEAANYQDTIGR.L
	2203.1008	2202.0935	2201.9534	0.1401	346	364	0	---	R.EMEENFAVEAANYQDTIGR.L + Oxidation (M)
	2294.2583	2293.2510	2293.1186	0.1325	189	207	1	87	K.LQEETLQREEAESTLQSFR.Q
	2294.2583	2293.2510	2293.1186	0.1325	189	207	1	---	K.LQEETLQREEAESTLQSFR.Q
	MS/MS Fragmentation of FADLSEAANR (1093.56, 1+, Ions score 64)
	MS/MS Fragmentation of LGDLYEEEMR (1254.62, 1+, Ions score 59)
	MS/MS Fragmentation of EEAESTLQSFR (1296.66, 1+, Ions score 92)
	MS/MS Fragmentation of ISLPLPNFSSLNLR (1570.94, 1+, Ions score 86)
	MS/MS Fragmentation of EMEENFAVEAANYQDTIGR (2187.11, 1+, Ions score 185)
	MS/MS Fragmentation of LQEETLQREEAESTLQSFR (2294.26, 1+, Ions score 87)
Spot No.906			gi|335299041
cytochrome b-c1 complex subunit 1, mitochondrial [Sus scrofa]
	Observed	Mr(expt)	Mr(calc)	Delta	Start	End	Miss	Ions	Peptide
	809.4717	808.4644	808.4443	0.0201	416	422	0	---	R.SLLTYGR.R
	896.4814	895.4741	895.4374	0.0367	473	479	0	---	R.SGMFWLR.F
	896.4815	895.4742	895.4374	0.0368	473	479	0	28	R.SGMFWLR.F
	912.4742	911.4669	911.4323	0.0346	473	479	0	---	R.SGMFWLR.F + Oxidation (M)
	912.4742	911.4670	911.4323	0.0346	473	479	0	(3)	R.SGMFWLR.F + Oxidation (M)
	928.4792	927.4719	927.5389	-0.0670	241	248	0	---	R.QLLDLAQK.H
	971.5778	970.5705	970.5195	0.0510	103	111	0	---	K.NRPGSALEK.E
	1043.5696	1042.5623	1042.5058	0.0565	473	480	1	---	R.SGMFWLRF.-
	1058.6384	1057.6311	1057.5767	0.0544	433	442	0	---	R.IAEVDASVVR.E
	1100.6299	1099.6226	1099.5662	0.0564	424	432	0	---	R.IPLAEWESR.I
	1210.7054	1209.6981	1209.6288	0.0694	229	240	0	---	R.MVLAAAGGVEHR.Q
	1226.6929	1225.6856	1225.6237	0.0620	229	240	0	---	R.MVLAAAGGVEHR.Q + Oxidation (M)
	1256.7273	1255.7200	1255.6673	0.0527	423	432	1	63	R.RIPLAEWESR.I
	1256.7273	1255.7200	1255.6673	0.0527	423	432	1	---	R.RIPLAEWESR.I
	1453.7731	1452.7658	1452.6885	0.0773	214	225	0	---	R.ADLTEYVSQHYK.A
	1566.8458	1565.8385	1565.7626	0.0759	86	99	0	---	K.NNGAGYFVEHLAFK.G
	1664.8633	1663.8560	1663.7624	0.0937	112	126	0	---	K.EVESMGAHLNAYSTR.E
	1680.8556	1679.8483	1679.7573	0.0910	112	126	0	---	K.EVESMGAHLNAYSTR.E + Oxidation (M)
	1776.9443	1775.9370	1775.8359	0.1011	166	180	0	---	R.DVILQELQENDSSMR.D
	1776.9443	1775.9371	1775.8359	0.1011	166	180	0	104	R.DVILQELQENDSSMR.D
	1792.9435	1791.9362	1791.8309	0.1054	166	180	0	---	R.DVILQELQENDSSMR.D + Oxidation (M)
	1997.1077	1996.1004	1995.9683	0.1321	397	415	0	---	R.NALVSHLDGTTPVCEDIGR.S
	2062.1270	2061.1197	2060.9796	0.1401	164	180	1	---	K.ERDVILQELQENDSSMR.D
	2230.2188	2229.2115	2229.0490	0.1626	81	99	1	---	R.YENEKNNGAGYFVEHLAFK.G
	2686.4629	2685.4556	2685.2492	0.2064	112	134	1	---	K.EVESMGAHLNAYSTREHTAYYIK.A + Oxidation (M)
	2686.4629	2685.4556	2685.2492	0.2064	112	134	1	---	K.EVESMGAHLNAYSTREHTAYYIK.A + Oxidation (M)
	3147.8428	3146.8355	3146.5308	0.3047	181	209	0	---	R.DVVFDYLHATAFQGTPLAQSVEGPSENVR.K
	MS/MS Fragmentation of SGMFWLR (896.48, 1+, Ions score 28)
	MS/MS Fragmentation of RIPLAEWESR (1256.73, 1+, Ions score 63)
	MS/MS Fragmentation of DVILQELQENDSSMR (1776.94, 1+, Ions score 104)
